# Supplementary material for: A new split‐luciferase complementation assay identifies pentachlorophenol as an inhibitor of apoptosome formation
Source: FEBS Open Bio. 2019 May 29;9(7):1194–203. doi: 10.1002/2211-5463.12646 (PMC6609562; doi:10.1002/2211-5463.12646)
Supplement: Supplementary file 3 — Table S1. toxicant and screen details [file FEB4-9-1194-s003.xlsx]

## Sheet: 192 POPs Inventory
TOXICANT ID	CHEMICAL	CAS	mg	CAT
1	Aldrin	309-00-2	25	36666-25MG
3	cis-Chlordane	5103-71-9	10	N11480-10MG
4	trans-Chlordane	5103-74-2	10	N13615-10MG
5	trans-nonachlor	39765-80-5	25	442811
6	Oxychlordane	27304-13-8	25	SCO-004-25MG
7	Chlorobenzilate	510-15-6	50	45376-50MG
8	Chlorothalonil	1897-45-6	250	36791-250MG
9	p,pV-DDT	50-29-3	100	31041-100MG
10	o,pV-DDT	789-02-6	50	N12708-50MG
11	p,pV-DDE	72-55-9	100	35487-100MG
12	p,pV-DDD	72-54-8	250	35486-250MG
13	Dichlobenil	1194-65-6	250	45431-250MG
14	Dicofol	15-32-2	100	36677-100MG-R
15	Dicamba	1918-00-9	250	45430-250MG
16	Dieldrin	60-57-1	100	33491-100MG-R
17	α-Endosulfan	959-98-8	100	45468-100MG
18	β-Endosulfan	33213-65-9	100	33385-100MG
19	Endosulfan sulfate	1031-07-8	100	36676-100MG-R
20	Endrin	72-20-8	100	32014-100MG
21	Folpet	133-07-3	250	32057-250MG
22	Phthalide	87-41-2	250	P39605-100G
23	Heptachlor	76-44-8	100	32349-100MG
24	Heptachlor epoxide	1024-57-3	50	35492-50MG
25	Hexachlorbenzene	118-74-1	250	45522-250MG
26	Methoxychlor	72-43-5	100	36161-100MG
27	Pentachlorophenol	87-86-5	5000	48555-U
28	Quintozene	82-68-8	250	45653-250MG
29	Acifluorfen	50594-66-6	50	34311-50MG
30	Bifenox	42576-02-3	50	31477-50MG
31	Chlornitrofen	1836-77-7	25	04287-25MG
32	Diclofop-methyl	51338-27-3	250	45442-250MG
33	Fluazifop-butyl	69806-50-4	100	31712-100MG
34	Nitrofen	1836-75-5	100	33374-100MG
35	Oxyfluorfen	42874-03-3	100	35031-100MG
37	Anilofos	64249-01-0	100	37876-100MG
38	Bromophos-ethyl	4824-78-6	100	33399-100MG
39	Bromophos-methyl	2104-96-3	100	33400-100MG
40	Butamifos	36335-67-8	25	37046-25MG
41	Chlorpyrifos	2921-88-2	100	45395-100MG
42	Chlorpyrifos-methyl	5598-13-0	250	45396-250MG
43	Cyanophos	2636-26-2	25	46279-25MG
44	Diazinon	333-41-5	250	45428-250MG
45	Dichlofenthion	97-17-6	250	45432-250MG
46	Dichlorvos	62-73-7	250	45441-250MG
47	Dimethoate	60-51-5	100	45449-100MG
48	Dioxabenzofos	3811-49-2	10	35352-10MG
49	Disulfoton	298-04-4	250	45460-250MG
50	Edifenphos	17109-49-8	250	45467-250MG
51	Ethion	563-12-2	250	45477-250MG
52	Ethoprophos	13194-48-4	100	45306-100MG
53	Fenamiphos	22224-92-6	250	45483-250MG
54	Fenchlorphos	299-84-3	100	45485-100MG
55	Fenitrothion	122-14-5	250	45487-250MG
56	Fensulfothion	115-90-2	100	45307-100MG
57	Fenthion	55-38-9	250	36552-250MG
58	Glyphosate	1071-83-6	250	45521-250MG
59	Iprobenfos	26087-47-8	100	45814-100MG
60	Isoxathion	18854-01-8	25	76529-25MG
61	Leptophos	21609-90-5	100	33366-100MG
62	Malathion	121-75-5	100	36143-100MG
63	Mecarbam	2595-54-2	100	36515-100MG
64	Methamidophos	10265-92-6	100	33395-100MG
65	Methidathion	950-37-8	100	36158-100MG
66	Monocrotophos	6923-22-4	100	36173-100MG
67	Parathion	56-38-2	100	45607-100MG
68	Phenthoate	2597-03-7	100	31611-100MG
69	Phorate	298-02-2	100	33388-100MG
70	Phosalone	2310-17-0	100	36194-100MG
71	Phosmet	732-11-6	100	36195-100MG
72	Piperophos	24151-93-7	250	46011-250MG
73	Pirimiphos-methyl	29232-93-7	250	32058-250MG
74	Profenofos	41198-08-7	250	45632-250MG
75	Prothiofos	34643-46-4	50	45311-50MG
76	Pyridaphenthion	119-12-0	100	32538-100MG
77	Quinalphos	13593-03-8	100	45651-100MG
78	Terbufos	13071-79-9	100	45313-100MG
79	Tetrachlorvinphos	22248-79-9	250	45679-250MG
80	Tolclofos-methyl (2 delivered)	57018-04-9	250	31209-250MG
81	Trichlorfon	52-68-6	50	45698-50MG-R
82	Cyfluthrin	68359-37-5	250	46003-250MG
83	Cyhalothrin	91465-08-6	100	31058-100MG
84	Cypermethrin	52315-07-8	100	36128-100MG
85	Deltamethrin	2918-63-5	250	45423-250MG
86	Fenvalerate	51630-58-1	250	45495-250MG
88	Fluvalinate	102851-06-9	100	46294-100MG
89	Permethrin	52645-53-1	250	45614-250MG
90	ALLETHRIN	584-79-2	100	33396-100MG
91	Tefluthrin	79538-32-2	100	35548-100MG
92	Bendiocarb	22781-23-3	250	45336-250MG
94	Carbaryl	63-25-2	250	32055-250MG
95	Carbendazim	10605-21-7	250	45368-250MG
96	Carbofuran	1563-66-2	250	32056-250MG
97	Chlorpropham	101-21-3	250	45393-250MG
98	Diethofencarb	87130-20-9	100	34087-100MG
99	Esprocarb	85785-20-2	100	33898-100MG-R
100	Ethiofencarb	29973-13-5	250	45475-250MG
101	Fenobucarb	3766-81-2	250	45488-250MG
102	Isoprocarb	2631-40-5	50	45541-50MG
103	Methiocarb	2032-65-7	100	36152-100MG
104	Methomyl	16752-77-5	100	36159-100MG
105	Molinate	2212-67-1	100	36171-100MG
106	Oxamyl	23135-22-0	100	36184-100MG
107	Phenmedipham	13684-63-4	100	36192-100MG
108	Pirimicarb	23103-98-2	250	45627-250MG
109	Pyributicarb	88678-67-5	100	92842-100MG
110	Thiobencarb	28249-77-6	250	45687-250MG
111	Thiobencarb	28249-77-6	250	45687-250MG
112	Thiram	137-26-8	250	45689-250MG
113	Alachlor	15972-60-8	250	45316-250MG
114	Asulam	3337-71-1	250	45329-250MG
115	Cafenstrole	125306-83-4	50	32430-50MG
116	Flutolanil	66332-96-5	250	N12004-250MG
117	Mefenacet	73250-68-7	100	36150-100MG-R
118	Mepronil	55814-41-0	100	33361-100MG
119	Metalaxyl	57837-19-1	100	32012-100MG
120	Pretilachlor	51218-49-6	250	31251-250MG
121	Propyzamide	23950-58-5	250	45645-250MG
122	Anilazine	101-05-3	50	31464-50MG
123	Atrazine	1912-24-9	250	45330-250MG-R
124	Cyanazine	21725-46-2	250	45407-250MG
125	Metribuzin	21087-64-9	100	36165-100MG
126	Prometon	1610-18-0	50	45635-50MG
127	Simazine	122-34-9	250	32059-250MG
128	Simetryn	1014-70-6	250	45660-250MG
129	Bensulfuron-methyl	83055-99-6	100	37897-100MG
130	Diflubenzuron	35367-38-5	250	45446-250MG
131	Diuron	330-54-1	250	45463-250MG
132	Linuron	330-55-2	100	36141-100MG
133	Pencycuron	66063-05-6	100	31118-100MG
134	Prochloraz	67747-09-5	250	45631-250MG
135	Prochloraz Metabolite BTS40348	67747-01-7	10	34508-10MG
136	Prochloraz Metabolite BTS44595	139520-94-8	10	34507-10MG
137	Prochloraz Metabolite BTS44596	139542-32-8	10	34522-10MG
138	Propanil	709-98-8	250	45639-250MG
139	Amitraz	33089-61-1	250	45323-250MG
140	Benfuresate	68505-69-1	100	31637-100MG
141	Bentazon	25057-89-0	250	32052-250MG
142	Benzoximate	29104-30-1	100	33397-100MG
143	Biphenyl	92-52-4	1000	35800-1G
144	Bitertanol	55179-31-2	250	45349-250MG
145	Chinomethionate	2439-01-2	250	45372-250MG
146	Chloridazon	1698-60-8	250	45385-250MG
147	Dazomet	533-74-4	250	45419-250MG
148	Diquat	6385-62-2	250	45422-250MG-R
149	Ethoxyquin	91-53-2	250	31519-250MG
150	Fenarimol	60168-88-9	250	45484-250MG
151	Fluazinam	79622-59-6	100	34095-100MG
152	Imidacloprid	138261-41-3	100	37894-100MG
153	Iminoctadine	57520-17-9	10	37007-10MG
154	Ioxynil	1689-83-4	100	36131-100MG
155	Iprodione	36734-19-7	100	36132-100MG
156	Isoprothiolane	50512-35-1	50	76547-50MG
157	Lenacil	2164-08-1	100	31112-100MG
158	4-Chloro-otoloxyacetic acid (MCPA)	94-74-6	250	45555-250MG
159	2,4,5-TP (Silvex)	93-72-1	1000	49117
160	2,4,5-T	93-76-5	250	45667-250MG
161	2,4-Dichlorophenoxyacetic acid (2,4-D)	7084-86-8	250	31518-250MG
162	Paraquat	75365-73-0	100	36541-100MG
163	Pendimethalin	40487-42-1	100	36191-100MG
164	Trifluralin	1582-09-8	250	32061-250MG
165	2-Phenylphenol	90-43-7	250	45529-250MG
166	Probenazole	27605-76-1	50	32093-50MG
167	Procymidone	32809-16-8	250	36640-250MG-R
168	Propiconazole	60207-90-1	250	45642-250MG
169	Pyrazolynate	58011-68-0	25	32459-25MG
170	Pyrazoxyfen	71561-11-0	50	32437-50MG
171	Pyroquilon	57369-32-1	250	45650-250MG
172	Sethoxydim	74051-80-2	10	36795-10MG
173	Thiabendazole	148-79-8	250	45684-250MG
174	Thiocyclam	31895-22-4	100	31716-100MG
175	Thiophanate-methyl	23564-05-8	250	45688-250MG
176	Triadimefon	43121-43-3	250	45693-250MG
177	Tricyclazole	41814-78-2	10	45808-10MG
178	Triforine	26644-46-2	250	45701-250MG
179	Vinclozolin	50471-44-8	250	45705-250MG
180	mono-Butyl phthalate	131-70-4	100	30751-100MG
181	mono-Benzyl phthalate	2528-16-7	100	89505-100MG
182	Bis(4-methylpentyl)phthalate	259139-51-0	100	41260-100MG
183	Ditridecyl phthalate	119-06-2	50	19955-50MG
184	DIETHYL PHTHALATE	84-66-2	5.6	53008-5ML-F
185	DIPROPYL PHTHALATE	131-16-8	250	45624-250MG
186	DIALLYL PHTHALATE OEKANAL	131-17-9	250	36925-250MG
187	Diisononyl phthalate	28553-12-0	980	376663-1L
188	DIISODECYL PHTHALATE	26761-40-0	9.65	80135-10ML
189	BIS-(2-ETHYLHEXYL) PHTHALATE	117-81-7	1000	36735-1G
190	Bisphenol A	80-05-7	100	42088-100MG
191	ROTENONE	83-79-4	250	45656-250MG
POS	NS3694	26834-38-0
